# Supplementary material for: Genomic Analysis of Sindbis Virus Reveals Uncharacterized Diversity within the Australasian Region, and Support for Revised SINV Taxonomy
Source: Viruses. 2023 Dec 20;16(1):7. doi: 10.3390/v16010007 (PMC10820390; doi:10.3390/v16010007)
Supplement: Supplementary file 1 [file viruses-16-00007-s001.zip]

Archive with 4 entries (4 files):
- Supplementary/Supp_Fig1_135tML_mk3_newblue.pdf
- Supplementary/Supp_Fig1_135tML_mk3_newblue.png
- Supplementary/Supp_Tab1_mk2_newblue.pdf
- Supplementary/Supp_Tab1_mk2_newblue.png
